# Supplementary material for: Iridociliary cysts do not impact on posterior phakic intraocular lens implantation for high myopia correction: A prospective cohort study in 1569 eyes
Source: PLoS One. 2018 Apr 26;13(4):e0196460. doi: 10.1371/journal.pone.0196460 (PMC5919658; doi:10.1371/journal.pone.0196460)
Supplement: S1 File — Partial data of some parameters examined before the operation. IOP: intraocular pressure; WTW: distance of white to white; K: keratometry; ACD: anterior chamber depth. (XLSX) [file pone.0196460.s001.xlsx]

## Sheet: Sheet1
Number	pre-op IOP	WTW	endothelial cell density	K1	K2	ACD
10-435	16.7	11.5	3388	43.2	43.7	2.89
10-436	14	11.9	4298	41.6	42.2	3.19
	15.4	11.9	4071	41.4	42.1	3.25
10-437	11.5	11.7	3053	48.2	46.4	3.07
10-438	10.5	11.2	2390	43.5	44.9	3.09
10-439	15.3	12	2273	42.4	43.9	3.26
	15.5	11.9	2438	42.1	43.7	3.23
10-441	15.4	11.4	2916	44.2	45.5	3.35
	13.5	11.3	2933	44.5	45.8	3.27
10-442	12.8	11.8	2835	44.2	44.4	3.1
10-447	15.8	11.3	2983	42.8	45.9	3.11
	14.8	11.4	3053	42.7	45.7	3.14
10-450	12.9	12	3649	43.7	46.2	3.05
10-454	11.5	11.6	3508	43.2	44.1	2.72
10-459	12.4	11.2	3904	44.5	44.8	3.11
	14.3	11.2	3427	43.5	44.8	2.99
10-460	12.5	12	3007	42.5	45.2	3.06
	10.9	12	3027	45	47.1	3.1
10-461	14	11.4	3234	43.7	44.5	2.92
	12	11.4	3320	43.4	45.2	2.86
10-462	14.1	12	3331	42.9	45.8	3.27
	14.2	12	3473	43.3	45.2	3.17
10-463	17.3	11.7	3205	43.6	44.7	3.27
	17.1	11.7	3128	43.3	44.2	3.43
10-464	15.1	12	4049	41.9	42.4	3.33
	17.1	12.1	4240	41.6	41.9	3.12
10-465	17	11.9	2684	43	46.2	3.73
	18	12	2609	43.5	45.4	3.64
10-468	10.8	12	3983	43.6	45.1	3.02
	11.3	12	3464	43.7	45.4	3.06
10-469	9.4	11.8	3160	42.9	43.2	3.14
	8.1	11.8	3051	43.3	48.8	3.16
10-470	14.6	11.7	2796	38.1	38.6	3.17
10-471	13.2	11.6	3206	43.8	45.5	3.09
	14.8	11.6	3289	44.1	45.7	3.13
10-473	16.6	11.9	3323	41.5	43.3	3.05
10-474	10.5	11.8	4140	43.8	46.4	2.83
10-475	16.2	11.5	3675	43.5	44.8	3
	15.7	11.6	3611	43.6	45.6	2.88
10-476	12	11.6	3627	42	43.9	2.79
	14.5	11.6	3533	41.8	43.4	2.79
10-479	14.5	12.2	2936	42.5	42.9	3.34
10-480	15.7	11.4	3544	43.4	45.2	3.11
10-481	13.3	11.5	3541	42.6	45.6	2.94
	15.1	11.5	3685	42.5	45	2.84
10-483	11.6	11.7	3158	43.8	45.4	2.84
	11.6	11.7	3528	43.5	45.8	2.82
10-484	11.9	11.8	3330	45.2	46.6	2.91
10-485	12	11.8	3725	43.9	45.4	3.5
	11	11.8	2561	44.1	45.5	3.43
10-486	11.9	12	3130	41.4	43.3	2.98
	13.4	12	3093	41.5	43.4	2.98
10-487	13.5	11.9	3191	43.3	44.8	3.27
	17.5	11.9	3333	43.1	44.9	3.33
10-488	10	12.1	2791	43.1	45.79	3.17
	11	12.2	2759	43.21	45.3	3.18
10-489	15.9	11.5	3048	44.8	46.2	3.2
	17.2	11.4	3626	45.5	47	3.22
10-490	9.3	11.1	4100	45.1	47.4	2.91
	7.7	11	3737	45.4	47.5	2.74
10-491	10	11.5	3791	42.2	45.1	2.9
	10	11.5	3788	41.8	44.8	2.9
10-492	10.2	11.8		41.3	42.5	3.3
	9.8	11.9		41.2	42.2	3.3
10-494	12	11.8	3470	44.6	44.7	2.99
11-495	13.4	11.2	3130	44	45.5	2.86
	15.8	11.2	3618	43.7	45.5	2.92
11-496	12.1	11.4	3116	43.5	44.5	2.91
	13.2	11.4	3441	43	44	2.89
11-497	17.7	11.9	3571	42.9	45	3
	16.9	11.9	3629	43	44.2	2.9
11-498	12	11.8	3097	43.8	47.2	3.33
	11	11.8	3200	44	46.8	3.44
11-499	11.8	11.9	3381	43.3	44.1	3.36
	11.5	11.9	3095	44	42.6	3.13
11-500	13.2	12.5	3480	40.5	42.2	3.22
	12.4	12.5	3548	40.7	42.7	3.23
11-502	14.9	11.3	3114	44.3	46.1	3.21
	11.7	11.4	2859	43.6	45.4	3.15
11-503	18.1	11.8	3524	40.9	44.2	3.3
	18	11.8	3082	40.7	44.9	3.3
11-507	14	12.3	3371	40.4	41.2	3.42
	14	12.3	3132	40.3	40.8	3.45
11-508	16.2	11.3	3238	42.1	45	2.93
	17.9	11.4	3589	42.4	45.6	2.9
11-509	15	12.3	3299	40.6	43.3	3.53
	14	12.3	3786	40.5	43	3.59
11-510	12.9	11.8	3319	42	44.4	3.32
	13.3	11.8	3160	42.1	43.9	3.24
11-511	11.3	11.3	3295	43.1	45.4	3.06
	13	11.3	3781	43.3	44.9	3.13
11-513	12.3	11.9	3863	43	44.7	3.45
11-516	14.4	11.5	4061	43.9	44.8	2.85
	14.2	11.5	3306	44	44.4	2.9
11-517	17.2	11.7	2404	44	45.1	2.95
	16.2	11.8	2376	44	44.1	2.85
11-518	14.6	12.4	2987	41.5	42.4	3.3
	13.9	12.4	3263	41.8	42.4	3.37
11-519	14.1	11.7	2854	41.7	42.1	3.24
	14.1	11.7	2845	41.7	42.2	3.22
11-520	10.1	12.1	3281	40.6	44.8	3.16
	9.6	12	3779	41	45.1	3.17
11-521	16.8	12.4	3067	42.7	43.6	3.75
	16.9	12.4	3345	42.7	43.4	3.68
11-522	20.9	12	3265	40.3	41	3.14
	20.4	12.1	3059	40.4	41.2	3.01
11-523	11.7	11.7	2794	44.8	48	3.25
	13.7	11.7	2817	45.6	48.3	3.34
11-524	14.9	11.9	4001	43.6	45.3	3.41
	14.4	11.9	3862	43	46.1	3.35
11-525	18.8	11.9	3058	44.8	47.1	3.4
	18.5	11.9	3267	44.3	47.9	3.48
11-526	15.5	12.2	3446	41.7	43.4	3.44
	16.5	12.2	3049	42.1	43.3	3.34
11-527	15.8	11.7	3506	43.7	45.2	2.88
	16.5	11.7	3676	43.1	45.7	2.86
11-533	15.4	12.2	3335	41.1	41.5	3.01
	14.4	12.2	3608	40.7	41.6	3.03
11-534	14.4	12.4	3216	42.4	43.7	3.38
	14	12.5	3168	42	43.7	3.34
11-535	14.3	12	3532	41.2	41.6	3.29
	13.3	12	3275	41	41.6	3.1
11-537	11.7	12.1	3342	42.3	43.5	3.26
11-538	18.6	11.8	3577	42.7	43.3	3.58
11-539	21	11.9	3292	43.5	45.4	2.98
	21	11.8	3051	43.2	45.3	2.95
11-540	13.9	11.6	2812	42.6	43.6	3.07
11-541	16.3	11.5	3217	43.4	44.2	3.32
	15.3	11.5	3004	43.4	43.8	3.37
11-544	15.3	12.1	3473	43.6	44.6	3.18
	14.9	12.2	3419	43.4	45.4	3.07
11-545	15.2	11.9	3464	42	43.1	3.53
	16	11.9	3117	42.3	43.4	3.43
11-549	23.4	12.1	3195	42.6	44.8	3.27
	24	12.1	3428	42.9	45.8	3.34
11-550	14	11.6	3304	44.3	45.9	3.04
	13.3	11.6	3359	44.6	45.5	3.06
11-551	15.9	11.5	3096	45.1	46	2.87
	15.5	11.5	3550	44.8	46.3	2.92
11-552	12.8	11.6	3387	42.9	45	3.01
	13	11.6	3379	42.7	44.7	3.06
11-553	10.5	11.9	3246	43.2	46.7	2.8
	11.2	12	3214	42.9	46	2.86
11-556	21.4	11.8	3595	43.1	45.3	3.06
	20.6	11.7	3031	43.2	44.7	3.12
11-557	14	11.9	2784	42.1	44.6	2.92
	12.7	11.9	2824	42	44.7	2.94
11-558	9.9	12	2486	43	45.1	3.01
11-559	13.7	12	3529	42.9	44.2	3.79
	11.8	12.1	3123	43.2	44.4	3.82
11-561	17	12	3538	42.2	44.4	3.04
	16	12	3223	42.1	44.1	2.98
11-563	15.2	11.2	3050	44.3	46.2	3.04
	15.6	11.2	3069	43.8	46.1	3.18
11-564	17.1	12	3856	42.7	43.2	3.53
	14.5	12	3687	42.3	43.1	3.57
11-565	16.9	11.6	3403	43.5	46.4	2.87
	16.5	11.7	3247	43.2	46.4	2.86
11-566	20.3	11.8	3150	42.6	44.6	3.07
	19.8	11.8	3143	42.2	45.6	3.06
11-567	15	11.5	3600	42.2	42.6	2.96
	15.1	11.5	3570	42.5	42.9	2.97
11-568	13	11.8	3466	42.9	44	3.27
	13.3	11.8	2841	43.1	44	3.24
11-570	17.1	11.3	3559	43.6	46	3.36
	16.4	11.3		43.6	46.3	3.4
11-572	15.5	11.2		44.8	47.3	2.86
11-573	14.1	11.8	3165	44.1	46.2	3.57
	14.3	11.9	3290	44.4	47.1	3.53
11-574	19	11.9	3527	42.2	43.1	3.19
	17	11.9	3272	42.2	43.3	3.26
11-575	16	11.7	3499	44.3	46.2	3.2
	15.5	11.7	3401	44.1	46.3	3.26
11-576	16.9	11.7	3530	43.9	44.6	3.21
	16.1	11.8	3672	43.7	44.2	3.23
11-577	14.1	11.2	2855	41.1	42	2.92
	15.1	11.1	2847	40.7	41.7	2.79
11-581	17.3	11.8	3029	44.1	46.2	3.35
	16.3	11.8	3474	44.2	45.5	3.44
11-582	14.9	12.2	3106	41	44	3.16
11-588	20.1	11.5	3076	42.4	42.7	3.01
	17.9	11.6	3080	41.8	43.2	3.1
11-590	12.3	11.8	2958	42.8	44.4	3.02
	14.3	11.8	3910	42.6	44.6	3.09
11-591	15.7	12	3503	40.3	41.1	2.92
	15.1	12	3470	40.4	40.9	2.94
11-593	14.7	11.6	3141	43.7	46.4	3.56
	14.9	11.6	3143	44.2	46.7	3.36
11-595	12.1	11.8	3392	43	45.9	3.29
11-596	18	11.8	2840	41.3	42.5	3.6
	17	11.8	3573	40.7	42.5	3.61
11-602	11.3	11.9	3378	42	43.7	2.82
	10.6	11.9	3540	41.2	44.5	2.84
11-603	9.9	12	3410	39.8	41.2	3.16
	10.7	12	3613	39.8	42.1	3.17
11-604	15.7	11.8	3343	44.2	45.6	3.24
11-605	17.3	12	3464	41.8	42.8	3.15
	15.8	12	3759	41.4	42.8	3.15
11-609	13.9	11.4	2974	44.3	45.6	2.94
	15.1	11.4	3197	44.5	45.8	2.91
11-610	11	11.6		45.9	48.4	3.31
	11.5	11.6		45.7	45.8	3.26
11-611	15.6	11.5	3156	44.2	46.4	3.3
	15.1	11.5	3535	44.6	46	3.21
11-612	16.1	12	3324	43.1	46	3.22
	15.3	12	3399	43.1	45.8	3.17
11-613	12.2	11.7	3414	44.3	44.9	2.93
	12	11.6	3577	43.8	44.8	2.85
11-615	19.3	11.8	3610	42.6	43.7	3.46
11-618	16.2	11.9	3518	42.3	45.1	3.1
	16.8	11.8	3529	41.9	44.9	3.11
11-621	13	11.5	3660	43.7	44.5	2.87
	14.9	11.5	3656	43.8	44.2	2.84
11-622	15.5	11.8	3486	43.9	46.3	3.1
	16.3	11.7	3819	43.3	46.7	3.14
11-625	15.1	11.8	3275	43.3	45.5	3.02
	14.1	11.8	3099	43	44.3	3.01
11-627	16.7	11.5	2978	42.3	45	2.99
11-628	13.9	11.7	3615	43.4	45.9	3.08
	15	11.7	3612	43.2	46.5	3.12
11-629	11.2	12.3	3677	42.9	43.3	3.05
	9.1	12.3	3683	42.7	43.5	3.03
11-630	12.8	12.2	3791	40	41.5	3.3
	14.4	12.2	3806	39.9	41.5	3.33
12-631	19.2	11.5	3603	42	42.6	2.86
	17.6	11.5	3138	42.6	43	2.85
12-633	21	11.4	3844	43.7	45	3.44
	21	11.4	3710	43.7	45.2	3.51
12-636	17.5	11.8	3968	41.9	44.6	2.84
12-638	12.7	11.6		43.1	44.8	3.49
	15.2	11.6		43.1	44.9	3.37
12-639	15.8	12.2		42.1	43.6	3.36
12-640	17	12	4015	42.5	43.2	2.85
	16.7	12	4052	42	43.8	2.85
12-641	12.4	11.5	3646	44.1	46.7	3.05
	11	11.6	3435	44.6	46.8	3.06
12-642	15	11.8	3645	43.5	44	3.16
	13.9	11.8	3491	43.5	44	3.29
12-644	15.6	12	3238	43.3	43.5	2.89
12-645	15.3	12.4	2945	41.6	43.3	2.99
	15.4	12.4	3351	41.7	43.7	3.08
12-647	17.3	11.6	3357	40.9	43.7	3.21
	16.7	11.6	3143	41.3	43.3	3.16
12-648	19	11.8	3306	45	46.1	3.66
	21	11.8	3630	44.8	46	3.56
12-650	13.5	11.8	2913	41.9	44.1	3.22
12-651	12.5	12.1	3540	41	42.3	3.34
12-652	19	12.1	3834	42	44.9	3.36
	17.3	12.1	3391	2	44.8	3.42
12-653	15.7	11.4	3024	44.7	45.8	2.96
	16	11.3	3519	45	46.5	3
12-654	19.5	11.2	3172	42.8	42.8	2.86
	18.5	11.2	3287	42.8	43.6	2.82
12-655	14.4	11.5	3478	44	45.4	3.09
	13.8	11.5	3302	44	45.6	2.94
12-656	16.5	12.3	3215	41	43	3.27
12-657	14.5	11.8		39.3	40.2	3.59
	14.5	11.8		40	40.4	3.66
12-658	16.3	11.4		44.9	46.9	3.51
	17.5	11.4		44.6	46.8	3.58
12-659	15.1	11.9	3722	43.3	45.4	3.37
12-661	8.8	12.2	3025	36.5	37.6	2.88
	11.1	12.3	2979	36.4	37.4	3
12-665	12.6	11.9	4339	44.7	46.1	2.89
	13.6	11.9	4355	44.1	45.9	2.91
12-666	12.1	11.6	2968	43.6	45.1	3.31
	13	11.6	2921	43.3	44.5	3.25
12-667	17.1	11.5	4010	44.2	45.9	3.12
	17.4	11.4	3817	44	46.4	3.09
12-670	14.5	11.8	4423	41.9	42.5	3.45
	16.5	11.9	4430	41.4	42.3	3.38
12-671	13.3	11.7	3813	43.7	45.8	2.98
	13.7	11.8	3747	44.1	45.9	2.93
12-672	11.7	11.2	3172	43.6	45.9	3.06
	10.7	11.2	2940	43.5	46.4	2.98
12-673	16.3	12.1	4309	40	44.5	3.06
12-674	12.8	11.9	4466	41.3	42.2	2.83
12-676	16.3	12.2	3407	40.7	43.5	3.29
12-677	12.3	11.8	3771	43.5	44.2	3.18
12-679	10.2	11.5	3072	42.4	44.8	3.02
	11.2	11.5	3152	42.5	45.1	3.06
12-682	13	11.5	3354	42.3	45.2	3.2
12-683	19	11.6	3054	43.5	46.1	3.15
	15	11.6	3069	43.7	45.9	3.23
12-684	11.2	11.5	3735	42.8	46.2	3.14
	12.7	11.5	3283	42.9	45.6	3.12
12-685	13.6	12	3217	42.6	44.3	3.05
	13.3	12	3225	42.5	44	3.1
12-689	12.5	11.8	4554	42.1	47.8	2.96
	13.5	11.8	4577	42.5	47.8	3.01
12-691	12.5	11.7	3079	42.2	45.1	3.2
12-692	18	11.7	3157	41.4	42.4	2.95
	19	11.7	2989	41.4	43.3	2.91
12-695	14.3	11.4	3117	43.7	46.2	3.18
	14.3	11.4	3432	43.5	45.3	3.18
12-696	14.1	11.4	3717	45.7	47.8	3.38
	14.1	11.4	3396	45.4	48	3.31
12-697	16.9	11.9	3226	42.7	43	3.09
	18.8	11.9	3885	42.4	42.7	3.11
12-700	17.3	11.2	3261	42.5	43.2	2.9
	19.2	11.2	3170	42.7	44.1	2.95
12-701	11.8	11.8	3149	41.9	42.9	3.12
	11.5	11.8	3673	41.8	42.9	3.06
12-702	18.7	11.8	3640	43.7	46.9	3.26
	18.1	11.8	3908	43.7	46.9	3.28
12-703	7.7	12	3691	43.4	44.8	3.33
	9.1	12.1	3260	42.8	46.1	3.37
12-704	17.4	11.9	3093	44.1	46.2	3.57
	14.3	11.9	3759	44.1	46.2	3.57
12-705	14.5	12	3120	43.6	45.5	3.2
12-710	10	11.8	4764	44.1	45.1	3.06
	9.4	11.7	3401	44.2	44.8	2.96
12-711	16.7	11.9		45.3	46.9	3.22
	16.1	11.9		44.8	46.7	3.23
12-713	17.8	11.6	3729	43.4	44.1	2.83
	16.2	11.7	3155	43.1	44	2.83
12-714	17.6	11.4	3556	44.2	44.8	3.17
12-715	19.3	11.9	3311	41.1	41.6	3.31
12-717	16.5	11.7	3576	42.8	43.3	3.11
12-718	8.8	11.6	3172	41.8	43.1	3.18
	8	11.6	3449	41.6	42.1	3.29
12-719	18	12	3575	40.2	41.5	3.02
	18	12.1	3322	40.5	42.3	3.05
12-721	15.1	11.5		44.1	44.6	3.48
12-743	18	11.9	3196	42.6	43.5	3
	20	11.9	3721	42.3	43.6	3.03
12-744	13.9	11.7	3547	43.3	44.1	3.36
	14	11.7	3305	42.8	44.2	3.31
12-745	14.3	12	3382	42.3	43.3	3.27
	13.6	12	3180	42.7	43.5	3.18
12-747	16.1	11.9	3126	40.3	41.5	2.88
12-750	10.2	12.2	3009	40.5	40.2	2.91
	12.4	12.1	3511	40.5	40.8	2.77
12-754	14	12	3462	40.7	41.6	3.35
	11.2	12	3350	40.1	41.8	3.19
12-755	15.8	12.3	3829	41.6	42.9	3.63
	15.2	12.3	3660	41.3	43	3.62
12-756	16.1	11.2	3093	44.3	46.7	3.43
12-758	12.3	12	2948	42.1	44.2	3.39
	13.9	12	2954	42.1	44.7	3.38
12-760	16.7	11.5	3398	46	47.9	3.15
	16.9	11.4	3282	46.2	47.9	3.11
12-761	15.7	11.3	3589	43.5	45.6	2.81
12-762	15.1	11.4	3396	43.6	45.5	2.96
	14.5	11.5	3302	43	44.8	2.94
12-763	14.6	11.3	2747	43.2	45.2	2.86
	16.7	11.3	2856	43.4	45.1	2.95
12-764	15	11.8	3781	44.1	43.5	3.23
	13.8	11.9	3406	44.3	43.4	3.04
12-768	12.6	11.9	2868	42.5	44.4	3.32
12-769	13.2	12.1		43.3	44.8	2.8
12-772	17.6	11.7	3196	42.8	43.4	3.12
	16.2	11.8	2957	42.7	44	3.16
12-773	20.7	11.5	3323	42	43.1	3.12
12-774	16.2	11.6	3334	44.2	45.7	3.15
	16.4	11.5	3063	44.4	45.6	3.14
12-775	15.2	11.8	3354	46.6	49	3.47
	14.8	11.9	3033	46	48.7	3.53
12-779	19.9	12.3	3238	41.9	42.6	3.51
	18.2	12.3	3329	41.3	42.1	3.58
13-785	16.6	11.7	3643
13-786	19.2	11.8	3006	43.8	45.5	3.45
13-787	15.1	11.2	3491	44.4	46.3	2.97
	15.2	11.2	3603	44.8	45.8	2.96
13-792	13.3	11.7	3155	44.9	46.3	3.57
	10.8	11.7	3341	44.7	45.8	3.52
13-794	13.7	11.5	3217	42.3	44.2	2.82
13-797	19.9	11.4	3163	43.5	46	3.12
	20.7	11.4	3273	43.9	46	3.21
13-799	16.2	11.6	3308	43	46.8	3.35
13-803	20.9	11.6	3476
13-804	17.3	12.2		43.6	44.6	3.27
	16.9	12.2		43.1	44.7	3.23
13-810	20.4	11.6	3183	45.1	46.6	2.83
	21.4	11.7	2629	45.5	46.6	2.84
13-812	15.2	12.1	3616	43.8	44.8	3.35
	16.4	12.1	3090	44.4	45.2	3.54
13-816	13.8	11.6	2933	43.8	45.6	3.28
13-817	14.7	11.9	3694	42.4	42.8	3.66
	14.2	11.8	3440	42.8	42.9	3.68
13-818	14.3	11.6	3210	45.7	47.2	3.37
	16.7	11.5	2910	45.3	46.8	3.23
13-822	14.1	11.5	3240	44.1	45.1	2.88
13-823	10.3	11.9	3452	43.9	44.8	3.3
13-824	11.6	11.8	3292	43.9	45.2	3.33
	11	11.7	2944	44	44.7	3.36
13-825	15.4	11.9	3096	45.6	47	3.47
	14.2	11.8	3489	45.1	47	3.41
13-831	14	11.9	3781	41.3	41.9	3.21
	15.2	11.9	3416	41.4	41.8	3.28
13-832	14	11.3	3182	44.7	45.5	3.26
	13	11.2	3097	45	45.5	3.23
13-833	21.3	11.2	3437	45.8	46.8	3.21
13-835	16	11.6	2630	42.3	45.5	3.09
13-837	18	11.9	3086	43.2	43.9	3.58
	19.3	12	3145	43.7	43.8	3.63
13-845	14	11.8	3027	42.2	44.9	3.54
	13.7	11.9	3207	41.8	44.9	3.58
13-846	12	12	2996	42	44.2	3.39
	11.5	11.9	2653	42.5	43.9	3.46
13-847	20.1	12.4	3199	42.8	44.7	3.44
	17.4	12.4	3595	42.6	44.7	3.41
13-848	17.5	12.2	3049	42.1	44	3.63
	18.8	12.2	2907	41.1	45	3.49
13-849	11.1	11.6		43.6	45.6	2.98
	12.5	11.7		44.1	45.5	2.96
13-850	22.3	11.2	2690	42.1	32.9	3.1
	19.3	11.2	2720	41.8	43.5	3.09
13-851	18.7	11.3	3714	43.2	43.4	3.2
	18	11.2	3017	43.8	44.2	3.16
13-852	11.7	12	2818	41.1	42.5	2.99
13-853	12.5	11.9	3081	42.2	43	3.12
13-855	16	12	3135	41.9	42.5	2.82
	16.5	12	2681	41.9	42.7	2.97
13-862	13.5	11.8	2825	43.5	45.9	2.93
	14.5	11.8	2419	43.7	45.5	3.05
13-863	18.3	11.9	2668	42.9	43.3	3.04
	18.3	11.9	2764	42.4	43	2.97
13-864	18	11.4	3682	43.4	44.9	3.44
	18.7	11.5	3851	43.7	45.2	3.52
13-865	13.5	11.3	3063	45.5	46.3	3.32
	13.5	11.4	3356	45.1	46.2	3.28
13-866	17.3	11.8	3115	43.1	44.3	3.36
	16.8	11.8	2959	43	44	3.12
13-869	16	10.8	3048	44.8	47.2	3.16
	14	10.7	3082	45	47.4	3.15
13-870	15	11.6	3172	41.9	45.6	3.24
	15	11.6	3351	41.9	45	3.14
13-871	15.5	12.4	3165	40.1	43.2	3.56
13-872	13.1	12	3080	41.3	42.6	3.35
13-875	16	11.9	3579	41.9	40.8	3
13-876	15.3	11.6	2988	43.4	45	3.1
13-877	17.5	11.5	3593	40.9	42.1	3.07
	19.3	11.4	3101	40.9	42.2	3.16
13-878	12	11.8	3052	42.4	44.6	2.85
	12	11.7	3223	42.5	44.8	2.87
13-879	15	11.7	3267	43.9	44.6	3.13
	15	11.7	3031	43.7	44.8	3.07
13-880	14	11.7	3655	44.2	46	3.37
	13	11.7	3106	44.5	45.9	3.36
13-886	14.6	11.9	3244	42.7	45.6	3.6
	16.4	11.9	3088	42.8	45	3.49
13-887	9	44.9	3465	45	46.3	3.25
	10	11.8	3225	44.8	46.1	3.21
13-888	13	12.3	3252	41.1	42.5	3.03
	15	12.2	3242	41.3	42.7	2.94
13-890	17	11.8	3004	42	42.8	3.37
	15.2	11.9	3272	41.6	42.9	3.35
13-891	19.2	11.6	3443	43.4	45.3	3.16
	17.1	11.6	3326	43.2	45.2	3.16
13-893	15.7	11.9	3332	44.2	45.9	3.33
	15.7	11.9	3599	44	45.4	3.31
13-894	12	12	3124	41.8	43	3.14
	11.5	12.1	3232	42	42.9	3.13
13-897	16.3	12.2	3565	42	42.8	3.03
	13	12.2	3676	41.6	43	2.95
13-898	16.2	12.2	3348	42	44.2	3.32
	18.1	12.1	3076	42.8	44.4	3.28
13-900	15.7	11.5	3095	41.9	43	2.95
13-903	12.6	12.2	3256	44.1	45.8	3.35
	13.6	12.2	3472	43.8	45.4	3.54
13-906	12.6	12.1	3785			3.12
	11.9	12.2	3717			3.07
13-907	14.5	11.7	3464	44.5	45.2	3.27
	15.5	11.6	3054	43.4	45.7	3.23
13-908	15.1	12.3	3140	39.8	41.9	2.97
	15.8	12.4	3217	39.5	41.1	2.8
13-912	16.7	11.5	3194	45.2	45.7	3.22
	17.3	11.6	3004	45.7	45.5	3.27
13-913		11.7	6356	43	46.2	3.25
		11.7	6277	43	46.1	3.26
13-914	11	11.9
13-915	16	12	2900	42.3	43.9	3.48
	15.5	12.1	2901	41.9	43.5	3.46
13-916	11	12.1	2748
	10	12.1	3747	41.2	44.3	3.58
13-923	14	12.1	2928	44.1	46.3	3.29
13-925	19	12	2901	40.2	41	2.97
13-927	13.7	11.6	3196	45.8	46.9	2.9
	15.2	11.6	3580	46.9	47.6	2.91
13-930	14	11.8	3191	42.4	44.4	3.28
	15.2	11.7	3053	41.7	43.6	3.2
13-931	15.1	11.8	3937	41.8	43.6	3.3
	12.2	11.8	3426	41.7	43.8	3.29
13-934	18.7	11.5	3567	43.9	45.2	2.9
	18.2	11.5	3999	43.2	45.5	2.93
13-938	16.1	11.6	2813			3.06
	16	11.6	28.31
13-940	13.7	12.1	3453	42	42.9	33.5
13-941	11	11.6		43.1	43.7	2.29
	10.7	11.5		42.8	44.3	2.81
13-944	15.2	12	3367	42.3	44.1	3.13
13-949	10.7	11.7		41.6	43.1	3.22
13-951	14.5	11.7	3176	44	44.4	2.78
	10.2	11.6	3327	44.5	44.6	2.85
13-952	15.4	11.7	3084	41.8	43.6	3.33
	17	11.8	2942	41.9	43.8	3.35
13-958	14.2	11.5	3037			3.2
	13.6	11.5	2912			3.24
13-959	9.6	12	2835			2.87
13-960	12.4	11.5	3550	43.5	44.7	3
	13.8	11.5	3199	43.7	44.5	2.9
13-963	11.8	12.2	3058			3.37
13-963	11	12.2	3534			3.29
13-964	14.4	11.6	2650	43.4	43.9	2.82
13-964	15.5	11.6	3377	43.1	44.3	2.82
13-968	14.8	11.8	2970			3.39
13-968	14	11.8	3130			3.37
13-969	10.8	11.4	3241	43.1	43.9	2.83
13-969	11.8	11.4	3267	43.8	44.7	3
13-971	15.4	12.2		40	42.6	3.05
13-972	11.7	12.1	3356	41.3	43.1	2.82
13-972	13.7	12.1	3108	40.5	42.3	2.86
13-973	15	11.2	3065	44.3	44.9	2.99
13-973	14.2	11.3	2944	44	44.9	3.06
13-974	13.7	11.8	3421	43.8	44.1	2.85
13-974	13	11.8	3231	42.8	43.4	2.84
13-975	11.1	11.5	3113	42.3	45.7	2.95
13-975	11.5	11.5	3334	43	45.6	2.94
13-982	15.5	11.9	3996	42.1	44.2	3.21
13-983	10.7	12.4	3397	40.7	41.7	3.41
	12.3	12.4	3028	40.4	41.7	3.4
13-984	14.6	12.3	3812	42.6	43.2	3.62
	13.2	12.3	2959	42.6	43.2	3.58
13-985	16.1	11.2	2957	45.2	46	3.09
	17.2	11.2	2963	44.8	47	3.03
13-986	14.2	11.2	3188	43.6	45.3	3.3
	14.8	11.3	3025	44.1	45	3.33
13-988	14.9	11.6	3119	43.3	44.6	3.02
13-992	14.3	11.7	3015	44.9	45.6	3.46
	13.6	11.7	3149	44.7	45.6	3.38
13-993	12	12.1	3846	43.8	46.4	3.1
	11	12	3564	44.2	46.9	3.1
	10.2	11.6	2905	44.1	46.8	2.93
13-998	17.3	12.2	3008	43.6	45.7	3.56
	16.9	12.2	3264	43.4	46	3.57
13-999	13.7	11.9	3989	42.9	42.8	3.03
	14.5	11.9	2518	42.9	43.6	3
13-1000	12.5	12.1	3278	41.6	43.2	3.53
	12	12.1	3460	41.5	43.3	3.55
13-1002	12.2	11.5	2923	45.5	46.7	2.98
13-1004	17.1	11.7	2852	44.2	45	3.28
	13.3	11.8	3427	44.1	45.3	3.26
13-1005	15.4	11.5	3174	45.9	46.5	3.05
13-1006	14.9	11.3	3460	41.7	43.2	2.97
	15.1	11.4	3010	42.1	43.3	2.96
13-1008	16.7	11.9	3271	43.5	45.3	3.43
13-1009	12.3	11.6	3390	44.4	46	2.79
	16	11.6	3122	43.8	44.8	2.79
13-1010	19.3	11.7	4079	44.9	46.6	3.51
13-1012	12.1	12.3	2859	41.8	43.4	2.98
	14.5	12.3	3487	41.8	43.3	2.97
13-1013	13.3	11.4	3778	44.3	45.1	2.99
	13.7	11.4	3755	44.5	45.2	3.01
13-1014	16	11.7	3080	42.4	42.8	3.37
	15	11.7	3186	42.6	43.5	3.39
13-1015	17.5	11.9	3710	43.7	44.6	2.96
	16.5	11.9	3554	43.5	44.6	2.92
13-1016	14.5	11.9	3711	42.7	43.8	2.98
	17.5	11.9	3270	42.6	43.8	3.16
13-1017	17	12	2585	40.9	41.3	3.17
	17.5	12	2812	40.9	41.8	3.1
13-1018	17	11.9	3141	41.7	42.2	3.25
	16	12	2777	42.2	42.9	3.17
13-1021	15.3	11.3	3281	43.3	44.5	3.2
13-1022	19.4	11.7	3824	42.3	42.7	3.24
13-1023	13.3	11.3	2741	43.3	45.5	2.88
	13.8	11.3	2672	42.6	45.5	2.84
13-1024	13.7	11.6	3606	42.4	43.6	2.8
13-1025	12.9	11.9	2885	44.3	46.6	2.83
	12.9	11.9	2995	44.1	46.2	2.84
13-1026	14	10.8	3510	45	47.4	3
	15.6	10.9	3651	45.2	47.4	2.91
13-1028	18.3	11.7	2991	43.7	44.8	3.28
13-1029	21.3	11.9	3113	42.6	45.2	3.38
	18.3	11.8	3815	42.8	44.8	3.46
13-1030	15	12.1	3444	43.4	44.9	3.14
13-1035	13.1	11.7	3330	41.7	42.2	3.17
13-1040	12.2	11.8	3156	43.4	45	3.54
	15.8	11.9	3797	43.3	45.1	3.55
13-1041	14	11.1	2869	43.5	45.3	3.02
13-1042-1	15.3	11.8	3915	44.5	46.8	2.92
	15	11.8	3219	43.6	46.8	2.97
13-1043	16	12.2	3012	41.1	44.7	3.15
	15.7	12.2	3250	41.5	43.7	3.22
13-1044	18	11.9	3112	42.3	45.3	2.8
13-1045	15.5	11.9	3183	41.7	42.5	2.98
	12.5	12	3520	42.2	42.7	2.92
13-1046	15	11.3	3013	45.1	46.4	2.94
	14.5	11.3	3376	44.7	46.4	2.93
14-1048	14.7	11.6	3490	43.7	45.1	3.21
	13.3	11.6	3564	43.2	44.4	3.1
14-1052	16	11.5	3109
14-1055	17.7	12	3825	41.7	42.8	3.2
14-1055	16.8	12	3658	41.7	43	3.23
14-1054	18.9	11.8		44.3	44.3	2.95
	17.4	11.8		44.6	44.9	2.92
14-1056	8	12.1	2693			3.19
	17	12.1	3173			3.25
14-1057	15	11	3522	45.3	46	2.83
	16.8	11	2995	45.4	46.4	2.86
14-1059	19	11.5	3247
14-1063	16.3	12	3070			3.47
	16	12	3303			3.42
14-1064	15.4	11.9	3027	40.4	41.3	3.43
	16.3	12	3205	40.1	42	3.42
14-1065	19	11.9	3874	41.9	43.6	3.04
	16.5	12	3413	41.5	44.1	3.09
14-1066	19.8	12	3491			3.37
	18.1	12.1	3301			3.38
14-1071	15.7	12	3208			3.29
	17.1	12	3935			3.16
14-1072	12.8	12.3	3997			3.45
	12.2	12.3	3052			3.4
14-1073	18.4	11.2	3625	43.6	44.1	2.88
14-1076	13	11.9	3122			2.9
	13.5	11.9	3534			2.9
14-1078	13.4	12.3	3076			3.31
	12.4	12.3	3333			3.49
14-1079	17.4	11.7	3050			3.31
	16.5	11.6	3084			3.24
14-1080	12.9	12.9	3434	42.6	44.1	3.25
14-1081	18.4	12.4	3172			3.1
	18.4	12.4	3159			3.08
14-1082	14	11.3	3521	43.6	44.4	2.9
	15	11.3	3279	43.7	44.3	2.83
14-1083	22.3	12	2832			3.24
	16.9	12	3143			2.93
14-1084	11	12.3	3164	41.8	43.4	3.56
	11	12.3	2799	41.9	43.1	3.44
14-1089	13.4	10.9	3325	45.0.	45.7	3.19
14-1090	13.8	11.8	2670	42.9	43.7	3.29
	15.5	11.9	2418	43.7	43.8	3.93
14-1096	15.5	12	3975	43	44.6	3.26
	16	12	3342	42.6	45.2	3.22
14-1098	18.2	11.9	2807	41.3	42.9	3.4
	18	12	2854	41	42.7	3.35
14-1099	18.1	12.1	3180	42.4	42.2	3.3
	17.6	12.1	3411	45.7	45.4	3.26
14-1100	16.3	12.1		41.4	43.6	3.54
	16	12.1		40.8	43.4	3.46
14-1101	21	11.6	3190	43.6	44.5	3.28
	21.3	11.6	3488	43.9	45.3	3.21
14-1103	13.7	12.1	3417	40.4	41.7	3.19
	13.3	12.2	3174	39.8	41.1	3.24
14-1108	14.5	12.3	3690	44	46.6	3.28
	15.7	12.4	3645	43.6	46.5	3.3
14-1109	13.7	11.7	3305	45.1	45.8	3.05
	13.2	11.6	3657	45.1	46.1	3.01
14-1110	16	11.5	2623	44.4	47.3	3.36
1111	14.1	12	3265	43	45.7	3.21
	14.8	12	3139	43.4	45.9	3.15
1112	21	12.3	3472	42.3	43.4	3.31
	19.7	12.3	3014	41.8	43.1	3.29
1118	18.2	12.2	3462	41	42.7	3.41
	17.4	12.1	3961	41.2	43.3	3.34
1120	14.3	11.8	3202	41.8	44.5	2.95
	16.7	11.9	3394	42.2	44.6	2.98
1121	20.7	12.1		43.8	48	3.57
	21.2	12		43.1	48.4	3.35
1122	13.7	12	3946	41	42.9	2.94
1132	14.5	11.8		42.9	44	3.19
	14.4	11.8		42.9	44.3	3.24
1133	16.5	11.8		44.1	44.9	2.96
	15.5	11.8		43.8	45	2.95
1134	22.3	11.7		41.6	42.9	3.08
	22.7	11.6		41.6	42.1	3.03
1135	14.1	11.4		44.7	47.3	3.03
	14.7	11.4		44.6	46.9	2.96
1136	17.5	11.9		41.6	41.8	3.14
	19	11.8		41.8	42.5	3.05
1137	18.3	11.8		44.6	45.6	2.99
	18	11.7		44.3	45.7	2.95
1147	14	11.7		41.8	45.1	2.91
	15	11.7		42.1	45.6	2.9
1148	14	12		41.1	43.4	3.32
	13.7	12		41.4	44.3	3.38
1158	13.5	11.8	3675	42.5	44.3	3.32
	15.5	11.9	3512	52.5	44	3.22
1159	13.7	12.5	3122	43	44.9	3.55
	11	12.4	3172	42.7	44.5	3.56
1160	18.7	11.2	3522	45.6	47.5	3.13
1161	20.3	11	3377	45.1	47	2.73
	16.5	11	3138	45.8	47	2.79
14-1164	19.7	12.1	3607	43.9	45.4	3.47
	21	12.1	3468	43.6	45.9	3.47
14-1165	17.5	11.4	3007	45.1	46.7	3.16
	13.7	11.4	3289	44.8	46.3	3.09
14-1170	11.3	11.9	3684	35.8	37.1	2.96
	11	12	3806	36.1	36.2	2.9
14-1171	18.3	11.5	3230	43.2	44.6	3.48
14-1173	14.7	12.4	3288			3.11
14-1173	14.7	12.5	2999			3.15
14-1177	9.5	12.5	3339			3.81
14-1177	9.5	12.5	3106			3.49
14-1178	10	11.1	2924			3.52
1179	14	11.4	2990	43.6	45	3.17
	12.5	11.3	3640	43	44.6	3.15
1180	12	12.2	3022	43.9	44.7	3.58
	14	12.2	3226	44.2	45.1	3.7
1182	12	12	2766	41.8	43.1	3.44
	12.5	12	3202	41.6	43.1	3.44
1183	15.7	12.2	3351	40.8	41.5	3.17
14-1184	12	12	3135	43.8	45.1	3.76
14-1184	13.5	12	3516	43.9	44.8	3.7
14-1185	17.5	12	3518	43.5	44.5	3.4
14-1185	18	12	2816	43.5	45.3	3.37
14-1191	10.3	12.3	3002			3.6
14-1195	12.3	12	3275			3.26
14-1195	14.1	11.9	3596			3.21
14-1198	8.8	11.9	3530			3.03
14-1198	8.3	11.8	3294			2.99
14-1202	11.1	11.6	3400	41.8	41.9	2.86
14-1202	11.9	11.6	3376	41.8	42.3	2.82
14-1203	13.5	11.8	3586	42.7	43.9	3.21
14-1203	12.7	11.8	3360	42.3	43.9	3.25
14-1204	15.5	12	3506	43.9	45	3.03
14-1206	12.5	11.9	3024	44.8	45	3.11
14-1206	14.6	11.9	3829	45.0.	45.6	3.2
14-1217	12.1	11.2	2819	45.6	47.7	3.14
14-1217	14.2	11.2	2723	46.6	47.6	3.15
14-1221	17.3	11.6	3017	44.8	45.1	2.97
14-1221	18.1	11.7	3450	44.6	45.2	2.81
14-1223	15	11.7	3574	45.3	47.2	3.21
14-1223	13	11.6	3797	45.1	47.1	3.1
14-1224	10.5	11.9	3608	44.6	45.8	3.44
14-1224	12.9	11.9	3373	44.4	45.9	3.35
14-1225	16.2	11.7	3609	44.6	46.8	2.94
14-1225	15.2	11.6	3345	44.1	46.2	2.91
14-1230	10.3	11.9	3723			2.88
14-1231	14.1	12	3279	42.6	44.6	3.32
14-1231	14.2	12.1	3047	42.7	44.5	3.33
14-1232	10.3	12.3	3012			3.25
14-1232	10.6	12.3	3385			3.17
14-1233	9.9	12.1	3357	44.1	45.9	3.54
14-1234	12.9	11.6	3304			2.82
14-1234	15.8	11.7	3722			2.77
14-1235	16.9	11.8	3406			3.9
14-1235	15.6	30.53	3075			3.9
14-1236	16.8	11				3.52
14-1236	17.3	11.1				3.55
14-1238	12.6	12.4	3604			2.96
14-1249	19.1	11.6	3267	42.9	43.7	2.93
14-1250	14	11.2	3032	41.5	42.9	2.83
	14	11.3	3284	41.3	43.6	2.9
14-1251	16.3	11.8	3083	45.3	48.3	3.15
	15.4	11.8	3148	45	47.6	3.06
14-1253	9.2	11.8	3652	44.7	46.6	3.36
	9.9	11.7	3424	44.7	46.2	3.29
14-1254	15.1	12.7	3063	38.3	42.3	3.37
	18.3	12.7	3734
14-1255	16.7	12.3	3480	39.8	42.3	2.93
	17	12.2	3268	39.7	42.3	2.89
14-1260	20	11.5	3296	46	48.7	3.1
	17.5	11.5	3277	45.6	49.2	3.05
14-1261	14.6	11.8	3492	42.3	43.4	3.1
14-1262	18	11.8	2210	45	45.5	3.25
	17.4	11.8	2225	45	45.9	3.2
14-1270	14.8	12	3929	43.4	44.7	3.27
	17.3	11.9	3709	43.4	44.3	3.29
14-1272	12.2	12.2	3047	42	44.4	3.01
	12.6	12.2	3426	41	44	3.04
1280	15.3	11.8		45.5	46.4	3.3
	15.2	11.8		45.3	46.9	3.29
1284	15.4	12	3566	44.3	45.7	3.31
1287	17.7	11.6	3048	43.7	45.9	3.12
1292	17.7	11.6	3121	44.5	45.4	3.11
	19.8	11.5	2521	44	45.6	3.15
1293	16.2	11.6	2843	44.3	45.2	3
	15.3	11.6	3007	44.3	45.1	3.01
1294	13	12.1	2923	42.2	42.5	3.35
	13.3	12.1	3045	41.4	42	3.23
1307	15.4	12.1	3295	42.6	43	3.37
	13.4	12.1	2968	42.6	43	3.39
1308	19.7	11.4	2561	45.3	46	3.14
	20.7	11.4	2918	44.5	46.4	3.23
15-1321	12.8	12.1	3633	42.5	42.9	2.83
	12.4	12.1	3188	42.6	42.9	2.78
15-1333	11.7	12.4	3013	43.7	45.9	3.47
	13.2	12.3	3150	43.2	46	3.45
15-1336	8.2	12.4	3113	41.6	44.1	3.34
	8.7	12.4	2825	42.2	45	3.35
15-1354	13.1	12.1	2862	42.7	43.2	3.09
	14.3	12.1	2544	42.9	43.7	3.11
15-1355	16.5	11.7	3546	44	44.5	3.38
	16.1	11.8	2907	44	44.9	3.46
15-1356	17.6	12.4	3544	41.5	43.8	3.51
	15.4	12.5	3432	41.8	43.6	3.49
15-1363	14	11.9	3162	43.1	44.1	3.38
	13.9	11.9	3861	43.1	44.2	3.35
15-1369	18.1	11.7	2331	44.2	44.9	3.06
	12.2	11.7	2169	43.9	44.4	3.02
15-1391	14.3	11.7	3242	45.5	47	2.98
	11.9	11.7	3048	44.9	46.7	2.93
15-1406	12.2	12	5103	43.1	43.9	3.4
1410	20.9	12.1	2585	44.6	44.6	3.55
1419
1461	12.7	11.3	3055	45.8	46.8	2.94
1473	14.1	12	2756	42.4	43.6	3.18
	14.5	12	3036	42.1	44.1	3.1
1481	11.6	12	3234	41.9	42.2	3.28
	11.7	12	3040	42.3	43.1	3.34
10-434	12.8	11.7	3871	41.5	44.2	3.21
	13.5	11.8	3650	42.3	44.9	3.25
10-443	14.4	11.9	2945	43.1	45	3.33
	15.7	11.8	3168	43.2	44.1	3.3
10-444	11.6	11.9		42.2	45	2.9
	12.4	11.9		42.3	45.1	2.85
10-448	13	11.3	3348	42.6	43.5	2.85
	15.3	11.3	3012	42.8	43.6	2.79
10-451	19.3	11.8	2443	40.8	42.1	2.83
	19	11.8	2437	41.1	42	2.84
10-452	13.1	12	4190	41.7	43.2	2.93
	14.3	11.9	3239	41.6	43.5	2.83
10-453	13.8	12.3	3267	40.9	42.2	3.07
	15.3	12.3	3020	40.9	42.2	3.13
10-455	10	11.6	2908	43.2	45.1	3.09
	11.2	11.6	3487	43.1	45.2	3.01
10-456	17.4	11.4	3912	44.5	45.4	2.81
	16.9	11.3	4140	45.1	45.6	2.81
10-458	11	12	2831	42.9	44.2	3.29
10-466	14.5	11.5	2960	43.7	44.9	2.83
	13.1	11.5	3421	43.9	45.1	2.85
10-472	14.7	11.7	3709	45.2	45.8	3.19
10-477	13.9	12.2	3578	41.9	42	3.33
10-478	16.2	12	3352	37.6	39.8	3.24
	14.7	12	3630	38.7	39.9	3.33
10-482	14	12.1	3236	42.8	44.2	3.24
	15	12	2898	43.3	44.5	3.31
10-493	14.4	11.8	3807	44.2	47.1	3.65
	13.3	11.7	3696	44.5	48	3.63
11-501	15.4	11.8	3661	42.4	42.6	3.34
	14.2	11.8	3472	42.4	43.3	3.44
11-504	15.5	11	3325	43.9	44.8	3.12
11-505	16.3	12.2	3005	43	44.2	3.25
11-512	11	12.4	2962	42.3	43.3	3.44
	9.4	12.4	3008	42.5	43.2	3.46
11-529	10.8	12	3369	43.1	45.1	3.47
	9.9	12	3611	43.1	44.1	3.44
11-530	16.3	11.7	2664	43.1	46.3	3.26
	15	11.7	2652	44	46.1	3.38
11-531	16	11.9	3033	44.2	46.2	3.37
	17.1	11.9	3250	44.1	46.4	3.36
11-532	15.4	11.7	3425	43.5	44.9	3.25
	13.8	11.7	3517	43.2	45.8	3.19
11-536	10.9	11.9	2641	43.2	45.6	3.19
	11.5	11.9	2735	42.8	45	3.09
11-542	11.6	12.3	3121	42.2	43.3	3.61
	13.2	12.3	3483	42.6	43.8	3.6
11-554	13	12.1	3309	43.2	44.2	2.8
	11.6	12	3732	42.9	44.6	2.8
11-555	9.9	12.1	3640	42.1	42.8	2.82
	10.5	12.1	3090	41.5	43	2.79
11-560	17.1	11.5	2822	44	45.2	3.11
11-562	18.2	11.6	3573	43.3	45.4	3.21
	16.5	11.6	3746	43.2	46	3.24
11-569	18.4	11.8	3423	44.9	45.5	3.25
	17.9	11.9	3621	45.1	45.5	3.34
11-578	14.4	12.2	3113	42	43.8	3.35
	15.3	12.2	3424	41.9	44.4	3.38
11-579	14.9	12	3332	44.1	44.7	3.21
11-583	13.4	12.3	2973	41.5	43.4	3.12
11-584	10.9	11.8	3183	43.7	45.3	3.23
	10.8	11.8	3167	42.9	44.9	3.19
11-585	11.5	11.9	2855	43.3	45.3	3.25
	9.3	11.9	2919	43.6	44	3.3
11-586	12.8	11.7	3629	42.4	43.6	3.57
	12.7	11.7	3685	42.1	43.6	3.57
11-587	18	12	3078	41.8	42.9	3.35
11-589	15.9	11.7	3279	40.7	43.1	2.88
11-597	16.5	11.6	3293	41.3	45.5	3.41
11-598	13.4	11.7	3785	42.9	46.9	3.08
	12.3	11.8	3567	43.3	45.9	3.12
11-599	14.8	12.4	3357	41.2	42.9	3.31
	18	12.4	3473	40.8	42.7	3.27
11-600	15	11.6	3056	44.6	46	3.11
	14.8	11.6	3330	44.6	46.3	3.12
11-606	18	12.2	3772	43.7	44.2	3.16
	18	12.2	3781	43.2	43.8	3.23
11-607	14.9	12.3	3678	43.9	45.8	2.92
	14.4	12.2	4032	43.9	45.7	3.01
11-608	15.6	11.7	3188	43	44.5	3.11
	14	11.7	3088	43	44.3	3.07
11-614	14.5	11.5	3015	46	47.2	3.05
	14	11.5	3262	45.8	46.4	2.99
11-616	16.6	11.6	3569	45.6	46.7	3.12
	13.2	11.5	3582	45.6	47	3.11
11-617	14.9	12.9	2954	42	42.4	3.3
	15.7	12.6	3191	42	42.6	3.29
11-619	25	12.1	3755	42.2	45	3.09
	22	12	3106	42.5	44.6	3.13
11-620	17.3	12.3	3436	41.1	43.7	2.89
	16.3	12.4	3343	41	43.7	2.95
11-623	16.4	12.1	3222	41.5	45.3	3.1
11-624	14.3	11.5	2997	42.3	43.4	2.93
	13.9	11.5	2890	42.2	43.3	2.94
11-626	12.5	11.3	2968	44	47.6	3.15
	13.8	11.3	2963	43.9	47.4	3.13
12-632	9.8	11.7	2795	39	39.3	2.82
	9.7	11.7	3025	38.8	40.2	2.83
12-634	17.8	12	3188	43.6	43.9	3.13
12-635	16.1	12	2755	40.4	43.4	3.2
	15.5	12	2710	40.2	43.1	3.23
12-643	17.4	11.7	3065	41.3	42.5	3.05
	18	11.7	2952	41.2	41.8	2.97
12-646	12.1	11.5	2964	43.5	46.4	3.01
	11.1	11.6	3279	43	46.8	2.98
12-660	17	11.5	3830	43.8	46.2	3.03
	18	11.5	3317	43.3	46.3	3
12-662	16.7	11.9	4303	43.8	47.9	3.55
12-663	16.7	11.2	3364	44.9	46.5	3.04
12-664	17.5	11.6	3353	43.8	46.2	3.26
	17.3	11.6	3089	43.5	46.8	3.24
12-668	12.5	11.5	4398	43.7	44.7	3.04
	16.7	11.5	4410	43.7	44.5	3.07
12-675	17	11.9	3482	40.9	43.5	3.08
	17.5	11.9	3682	40.8	43.7	3.13
12-678	15.2	11.5	3367	45	45.3	3.24
	16.4	11.6	3872	45.4	46	3.34
12-680	9.7	11.5	3123	42.2	44.3	2.95
	8.5	11.6		42	44.3	2.84
12-681	14.7	11.1	3230	45.3	46.6	3.13
12-685	13.6	12	3217	42.6	44.3	3.05
	13.3	12	3225	42.5	44	3.1
12-686	16.6	12	2964	41.7	44.5	3.41
	17.3	12	2873	41	43.7	3.45
12-687	12.7	11.3	3037	44.3	46.7	2.96
12-688	20.2	12.2	3140	43.2	43.9	3.6
	18.2	12.2	3104	42.4	42.9	3.56
12-690	19	11.4	4612	43.1	45.7	3.1
12-698	16.2	11.9	3893	43.9	46.2	2.93
12-699	19	12	3218	42	44.6	3.29
	19	12	3078	41.8	44.8	3.24
12-706	15	12.2	3203	42.1	43	3.5
12-707	10.8	12	3362	44.5	45.8	3.25
	12.1	11.9	3565	43.8	45.4	3.3
12-708	18.6	11.8	2906	42.2	43.9	3.34
	18.1	11.8	2857	41.2	43.3	3.31
12-709	12	11.1	3498	44.7	45.6	3.12
	12	11.2	3782	44.8	45.6	3.24
12-716	12.6	12.2	3385	43.4	45.3	3.51
	13.4	12.1	3617	43.3	44.5	3.54
12-720	18	11.9	2806	44.9	46.8	3.36
	19	11.9	3232	44.6	46.7	3.5
12-722	14.8	12	3303	43.5	45	3.6
	15.3	12	3186	43.2	45.2	3.53
12-723	10.6	11.9	3098	43.2	44.2	3.39
	12.5	11.8	3434	42.7	43.8	3.47
12-724	16.6	11.2		42.8	45	3
	16.1	11.2		42.3	45.3	3.04
12-725	13.2	11.3	2427	42.9	48.3	2.94
12-726	14.3	11.2	3130	43.2	45.1	2.94
12-727	12.8	11.4	3575	41.2	43.4	3.14
	11.8	11.5	3756	41.3	42.7	3.13
12-728	13.9	11.8	3206	40.8	41.8	2.8
12-729	17.5	11.2	2949	41.4	42.4	3.01
12-730	12	11.9	3190	40.7	41.1	3.03
12-731	20.2	11.9	3126	41.7	44.2	3.03
12-732	13.7	11	3094	46.1	47.5	3.12
12-733	10.2	11.5	2956	44.2	45.9	3.19
	10.4	11.5	3241	44.2	45.9	3.11
12-734	11.3	11.3	3618	43.6	44.3	3.19
	12.2	11.3	3176	43.1	44.4	3.18
12-735	12.4	11.8	3434	42.6	43.2	3.13
	13.7	11.8	3106	42.9	44	3.17
12-736	14	11.3	2908	45.8	47.6	3.38
12-737	11	11.2	3384	44.4	44.9	2.87
12-740	20.5	11.4	3183	43.7	46.5	3.29
12-741	17.9	11.9	3032	42.2	42.6	3.48
	17.2	12	3087	42	42.2	3.16
12-742	13.9	11.9	3225	45	45.8	2.84
12-746	12.7	11.9	3161	43.8	43	3.09
	13.6	11.9	3542	42.8	44.1	3.06
12-751	16.9	12.3	3699	40.7	42.1	3.2
	16.5	12.3	3555	40.5	41.8	3.09
12-752	17.5	11.8	3448	42.9	45.4	3.18
12-757	11.7	12	3128	37.9	39.7	3.29
12-759	12.3	11.4	3216	44.5	45.3	3.05
12-767	15.2	11.6	3500	43.4	45.1	3.33
	13	11.6	3115	43.8	45.6	3.18
12-776	18.3	11.4	3294	42.9	43.1	2.88
12-778	18.6	12.1	3636	42.6	44.6	2.96
	16.7	12.1	3236	42.3	44.4	2.95
12-780	16.8	11.8	3396	45.3	46.9	3.52
12-781	17	11.5	3546	41.6	42.9	3.26
	16.3	11.6	3396	42.8	41.8
12-783	19.9	11.7	3086	43.5	44.4	3.17
	19.7	11.7	2957	43.2	44.3	3.11
12-784	17.3	12.1	2996	43.1	44.1	3.47
13-788	14	12	3727	43.2	44.3	3.29
	13.1	11.9	3113	42.8	44.6	3.19
13-791	14.9	11.5	3509	43.9	44.7	3.09
	15	11.5	3154	43.7	45.2	3.05
13-795	16.7	12.2	3124	42.4	46.6	3.3
13-802	12.5	11.7	3450	42	43.2	3.11
13-805	17.2	11.8	2782	42.4	43.5	3.17
	19.6	11.7	2994	42	42.7	3.12
13-806	17,7	11.6	3331	43.4	44.2	3.19
	17.3	11.5	3406	43.7	42.9	3.1
13-807	14.8	12.4	3253	40.3	40.7	3.14
13-809	18.3	11.6	3704	42.9	43.8	3.24
13-813	18.3	12.4	3635	41.5	63.6	3.19
13-815	18.7	11.5	3149	42.5	43.2	3.18
13-819	16.8	11.1	3040	42.9	43.5	2.9
	16.5	11	3066	42.4	43	2.85
13-821	12	11.8	2755	45	46.5	3.18
	13	11.8	2821	44.6	46.3	3.07
13-826	17	11.7	3412	44.8	47.2	3.16
13-827	15	11.5	3185	42.1	46.1	2.88
13-828	9.6	11.6	3192	37.5	38.3	2.94
	12.5	11.6	3174	45.6	48.8	2.9
13-830	8.4	12.3	3833	44	46.2	3.24
	9.4	12.3	3241	43.9	45.5	3.13
13-834	14.2	11.7	2787	42.3	43.3	3.44
13-836	12	11.6	3581	44	47.3	3.52
	14.5	11.6	2893	43.9	47.8	3.49
13-838	13.3	11.5	3559	42.8	43.2	2.86
13-839	14.6	11.9	3062	40.5	43.3	3.38
	16.2	11.8	3178	41.1	43.4	3.48
13-840	17.8	11.7	3280	44.1	44.6	2.93
	18	11.7	2863	44.2	44.5	3.04
13-841	18.1	12	3446	43.8	44.9	3.45
	17.8	12	3753	43.4	45.1	3.54
13-844	14.4	11.8	3793	42.3	43.4	3.09
